# Supplementary material for: Association between Serum Uric Acid Levels and Bone Mineral Density in Postmenopausal Women: A Cross-Sectional and Longitudinal Study
Source: Healthcare (Basel). 2021 Dec 4;9(12):1681. doi: 10.3390/healthcare9121681 (PMC8701215; doi:10.3390/healthcare9121681)
Supplement: Supplementary file 1 [file healthcare-09-01681-s001.zip]

Archive with 1 entries (1 files):
- healthcare-1457771-Table S1. The data presented in this study.xlsx
