# Supplementary material for: Association between Serum Uric Acid Levels and Bone Mineral Density in Postmenopausal Women: A Cross-Sectional and Longitudinal Study
Source: Healthcare (Basel). 2021 Dec 4;9(12):1681. doi: 10.3390/healthcare9121681 (PMC8701215; doi:10.3390/healthcare9121681)
Supplement: Supplementary file 1 [file healthcare-09-01681-s001.zip › healthcare-1457771-Table S1. The data presented in this study.xlsx]

## Sheet: Sheet1
			BMD(g/㎠)		T-score								blood chemistry					lipid profile									TFT							fu BMD(g/㎠)		T-score
No.	number of follow up	Age	spine	Femur neck	Spine	Femur neck	uric acid	진단명	HRT	Bisphosphonate	Medication for dyslipidemia	HRT 제재	FBS	BUN	Cr	ALP	uric acid	TC	TG	LDL-C	insulin	pyr-D	osteocalcin	25-OH vit.D	FSH	E2	T3	T4	TSH	BMI	body fat mass	waist-hip ratio	lean body mass	spine	Femur neck	Spine	Femur neck	uric acid	follow up interval (months)	HRT	Bisphosphonate
1	1	61	0.913	0.781	-2.3	-1.7	5.4	1	0	1	0	4	92	22.4	0.8	153	5.4	215	83	153						13	0.87	0.61	16.978					0.97	0.807	-1.8	-1.4	5.1	15	0	1
2	2	49	1.171	0.864	-0.2	-1	4.3	1	1	0	1	2	113	11.7	0.6	136	4.3	230	191	156	11.6	4.8	12.45							34.2	46.6	1.01	42.4	1.12	0.899	-0.6	-0.7	4.2	12	1	0
3	1	57	0.988	0.926	-1.7	-0.4	3.8	1	0	0	0	4	88	12.3	0.5	133	3.8	160	68	102	3	11.6	16.57			6				28.3	41	0.97	36.1	0.982	0.874	-1.7	-0.9	4	15	1	0
4	1	45	1.051	0.79	-1.2	-1.6	4.5	1	0	0	0	4	92	18.8	0.7	147	4.5	179	224	91	3	4.3	17.89		138.46	3				19.1	30.2	0.79	37.1	1.03	0.785	-1.3	-1.6	6.5	14	1	0
5	1	68	0.917	0.739	-2.2	-2	3.2	1	0	1	1	4	97	9.5	0.6	153	3.2	188	105	114	5.8	7.7	16.5			2				23.1	31	0.87	36.1	0.91	0.756	-2.3	-1.9	3.7	14	0	1
6	1	60	1.059	0.809	-1.1	-1.4	6	1	0	0	0	4					6					66.9	28.55	11.01		45	0.81	1.04	2.395	24.4	38.5	0.9	34.4	0.995	0.784	-1.6	-1.6	5.9	12	0	0
7	1	56	0.906	0.844	-2.3	-1.1	4.4	1	0	1	0	4	106	16.6	0.6	182	4.4	196	115	131	26.8	4.6	19.83		91.87	0				20.6	34.7	0.89	28.3	0.859	0.809	-2.7	-1.4	3.4	15	0	1
8	1	49	1.017	0.885	-1.4	-0.8	4	1	0	0	1	4	95	11.4	0.7	359	4	248	259	138	6.8	8.6	25.86			2				24.4	37	0.88	37.8	1.055	0.835	-1.1	-1.2	2.6	12	0	0
9	1	53	0.869	0.706	-2.2	-2.3	6.3	1	0	0	0	4	105	12.9	0.7	240	6.3	222	408	132	9.2	5	19.99		55.91	7				27.1	38.7	0.95	#REF!	1.039	0.735	-1.3	-2	6.3	15	1	1
10	1	54	1.119	0.997	-0.9	0.1	4.6	1	1	0	0	2	79	10.1	0.7	144	4.6	179	104	118	5.2	6.6	13.48			23				20.7	34.6	0.88	37.7	1.141	0.937	-0.4	-0.4	4.6	19	1	0
11	1	54	0.783	0.705	-1.9	-0.9	4.6	1	1	0	0	2	92	11	0.6	196	4.6	200	346	81							1.2	1.17	1.8957	22	36.4	0.91	30.9	0.709	0.615	-2.6	-1.8	3.9	14	0	0
12	1	53	1.061	0.908	-1.1	-0.6	6	1	1	0	0	3	89		0.6		6	183	80		3.8	67	11.59			16				26.3	36.4	0.93	42.7	1.113	0.932	-0.7	-0.4	4.2	20	1	0
13	1	52	0.98	0.875	-1.7	-0.9	3.1	1	1	1	0	3					3.1				2.3	12.3	46.75			10				18.4	24.7	0.82	34.2	1.049	0.967	-1.2	-0.1	2.5	19	0	0
14	1	60	0.914	0.715	-2.3	-2.2	4.8	1	0	1	0	4	94	14.9	0.8	142	4.8	157	65	68		5.6	7.42							23.3	35	0.91	33.2	0.772	0.57	-2	-2.2	4.5	18	0	0
15	1	54	1.155	0.95	-0.3	-0.3	4.3	1	0	0	1	4	105	13.3	0.7	259	4.3	172	94	105	7.3	8.3	23.73	12.91	99.29	1	1.08	0.71	3.849	23.8	35.7	0.88	37.7	1.109	0.941	-0.7	-0.3	4.3	12	0	0
16	1	65	1.256	0.918	0.5	-0.5	4.8	1	0	0	0	4	108	17.8	0.7	208	4.8	174	194	100		13.9	20.52			18				24	34.6	0.93	40.5	1.268	0.911	0.6	-0.6	4.7	12	0	0
17	1	52	1.175	0.85	-0.2	-1.1	4.8	1	1	0	0	1	93	11.3	0.7	120	4.8	251	96	156	3.5	7	14.74			209				23.7	34.7	0.88	40	1.149	0.859	-0.4	-1	4.1	12	0	0
18	1	57	1.062	0.93	-1.1	-0.4	5.5	1	1	1	0	2	96	15.1	0.7		5.5	141	230	70	6	22.4	10			62	1.51	0.61	0.794	23.1	35.1	0.9	34.9	1.009	0.908	-1.5	-0.6	7.1	14	1	0
19	1	55	1.208	0.912	0.1	-0.6	6.4	1	0	0	0	4	96	17	0.6	121	6.4	185	116	111	1.7	3	14.51		63.16	13	0.96	0.76	2.407	24.9	33.9	0.89	38.4	1.24	0.928	0.4	-0.4	5.8	17	0	0
20	1	61	0.903	0.788	-2.4	-1.6	6.6	1	0	0	0	4	93	15.3	0.6	256	6.6	165	94	95	5.3	10.4	13.64			0				25.1	43.1	0.95	34	0.923	0.75	-2.2	-1.9	5.6	14	0	0
21	1	60	0.969	0.912	-1.8	-0.6	5	1	0	0	1	4	102	14.4	0.7	197	5	166	114	84	6.1	9.3	28.79	18.97	98.49	13	0.89	0.76	4.348	21.9	31.8	0.87	34.1	0.974	0.839	-1.8	-1.2	3.2	13	0	0
22	1	59	1.042	0.832	-1.2	-1.2	5.7	1	0	0	0	4	101	16.7	0.7	246	5.7	260	169	159	4.6	5.7	16.45		72.08	1	1.37	0.73	0.839	24.9	34.8	0.89	37	1.118	0.847	-0.6	-1.1	5.3	17	1	0
23	1	65	1.163	0.822	-0.3	-1.3	3.4	1	0	0	1	4	92	11.8	0.7		3.4	155	54	78		5.9	17.65											1.155	0.811	-0.3	-1.4	3.7	18	0	0
24	1	56	1.186	0.819	-0.1	-1.3	3.4	1	0	0	1	4		17.4	0.6	222	3.4	240	205	138		8.5	29.13				0.96	1.72	3.545					1.114	0.88	-0.6	-0.8	3.6	14	0	0
25	1	59	1.017	0.922	-1.4	-0.5	5.3	1	0	0	0	4	112	12.8	0.8	156	5.3	258	130	175	6.6	7.5	19.14			20				24.5	38	0.93	36.6	1	0.923	-1.6	-0.5	5.2	13	0	0
26	1	47	1.066	0.86	-1	-1	3.9	1	1	0	0	2	109	11.9	0.6	151	3.9	180	107	104						52								1.051	0.857	-1.2	-1	4	14	1	0
27	1	53	0.965	0.788	-1.9	-1.6	5.3	1	0	1	0	4	98	11.5	0.5	136	5.3	237	169	141	8.2	7.4	17.36	19.83		4	0.76	0.73	3.461	20	34.4	0.86	32.5	0.947	0.799	-2	-1.5	3.8	9	0	1
28	1	61	1.486	0.585	2.4	-3.3	7	1	1	1	0	2	85	21.1	0.8	91	7	166	70	70	2.3	3.8	13.41							20.8	31.9	0.86	33.5	1.436	0.609	2	-3.1	6.3	13	0	0
29	2	63	0.947	0.667	-2	-2.6	5.8	1	0	0	1	4																						0.965	0.711	-1.9	-2.2	5.8	16	0	0
30	1	64	1.098	0.807	-0.8	-1.4	5.9	1	0	0	0	4	95	13	0.6		5.9	207	194	122		6.1	24.48											1.077	0.807	-0.9	-1.4	5.2	13	0	0
31	1	63	1.287	0.796	0.7	-1.5	4.3	1	0	0	0	4	163	17.3	0.9	217	4.3	202	84	107	7.9		14.93			9								1.285	0.795	0.7	-1.5	3.6	12	0	0
32	1	57	0.976	0.848	-1.8	-1.1	3.5	1	0	0	0	4	102	12.6	0.6	222	3.5	335	237	233	10.1		35.47			10				24	37.6	0.92	34	1.037	0.878	-1.3	-0.8	3.5	17	0	1
33	1	72	1.057	0.77	-1.1	-1.7	3.6	1	0	0	0	4	117	10.7	0.6	117	3.6	205	154	113		5.5	14.6							21.2	35.6	0.91	31.7	1.066	0.742	-1	-2	5.5	17	0	0
34	1	48	1.147	1.012	-0.4	0.3	5	1	0	0	0	4	84	14.7	0.5	239	5	231	102	143					90.85	18								1.072	0.979	-1	0	5.6	12	0	0
35	1	53	1.009	0.855	-1.5	-1	6	1	0	0	0	4	90	23	0.7	203	6	295	155	194	4.6	7.8	12.15			3								1.056	0.841	-1.1	-1.2	6.2	13	1	0
36	1	64	1.108	0.846	-0.7	-1.1	4.7	1	1	0	1	1	93	15.6	0.7	115	4.7	223	94	138	4	5.8								25.4	33.4	0.93	41.1	1.037	0.819	-1.3	-1.3	5	17	0	0
37	1	52	1.093	0.769	-0.8	-1.8	3.8	1	1	0	1	3					3.8				3.5	71	7.99			9				20.1	20.4	0.81	37.6	1.088	0.738	-0.9	-2	3.7	13	0	1
38	1	68	0.927	0.58	-0.7	-2.1	3.8	1	0	0	0	4																						0.981	0.768	-1.7	-1.8	4.3	15	0	0
39	1	52	1.121	0.95	-0.6	-0.3	4.2	1	1	0	1	2	104	14	0.5	121	4.2	200	100	130	11.7	5	10.83							30.4	39.6	0.91	47.2	1.078	0.979	-0.9	0	4.6	12	1	0
40	1	54	0.903	0.75	-2.4	-1.9	3.5	1	1	1	0	2	100	18.7	0.6	106	3.5	206	67	125	3.3	4	7.53			45				19.4	25.5	0.84	33.8	0.925	0.76	-2.2	-1.8	3.9	15	0	1
41	1	48	0.925	0.934	-2.2	-0.4	5.6	1	0	0	1	4	96	8.7	0.6	207	5.6	256	167	163		9.7	21.51							22.7	29.1	0.88	39.6	0.944	0.946	-2	-0.3	4.7	9	0	0
42	1	54	1.218	0.994	0.2	0.1	5.1	1	1	0	0	1	90	12.6	0.7	171	5.1	186	67	121	4.6	6	17.58			21								1.25	1.019	0.4	0.3	6.3	12	1	0
43	1	63	0.899	0.879	-2.4	-0.8	3.5	1	0	1	0	4	98	10.2	0.8	122	3.5	224	51	134	2.4	6.6	15.74		67.88	5				21.3	30.9	0.89	38.7	0.881	0.853	-2.5	-1.1	2.9	12	0	1
44	1	57	1.074	0.815	-1	-1.4	5.3	1	0	0	1	4	94	11	0.7		5.3	206	88	115	6.4	8.2	22.47		134.99	6				22	29	0.89	36.7	1.056	0.822	-1.1	-1.3	4.1	16	0	1
45	1	44	1.079	0.758	-0.9	-1.9	3.2	1	0	0	0	4	94	17	0.7	201	3.2	153	106	82	7	9.1	29.15			9				22.6	32.9	0.84	35.5	1.144	0.783	-0.4	-1.6	3.4	12	0	1
46	1	52	0.921	0.898	-2.2	-0.7	4.4	1	1	1	1	1	94	13.2	0.6	122	4.4	129	60	39	4.6	4.2	11.37			30				21.9	33.8	0.9	34.4	0.948	0.913	-2	-0.6	4.5	14	1	1
47	1	54	1.082	0.831	-0.9	-1.2	4.4	1	0	0	0	4	105	19.9	0.5		4.4	188	102	87	4.9	14.2	19.48		110.13	13				26.9	43.9	0.94	32.3	1.17	0.85	-0.2	-1.1	4.2	19	0	0
48	2	56	1.212	0.966	0.1	-0.1	3.7	1	1	0	1	1					3.7				7.2	51				15				23.5	35.1	0.89	42	1.18	0.98	-0.1	0	4.1	10	0	0
49	1	54	0.938	0.925	-2.1	-0.5	6.1	1	0	0	0	4					6.1	184	140	110	9.8	3.8	6.27			37				24.9	38.4	0.95	41.3	0.969	0.963	-1.8	-0.1	5.8	13	0	1
50	1	58	1.163	0.857	-0.3	-1	7.9	1	0	0	0	4	94	15.3	0.8		7.9	280	95	167		3.2	8.4							21.1	32.5	0.87	38.8	1.095	0.869	-0.8	-0.9	7.3	14	0	0
51	1	58	1.013	0.768	-1.5	-1.8	5.7	1	1	0	0	1	95	15.7	0.9		5.7	159	103	70	4.5	4	13.41			78				23.3	32.5	0.88	38.8	1.015	0.737	-1.5	-2	5.5	13	1	0
52	1	36	1.129	0.865	-0.5	-1	3.5	1	1	0	0	2	86	10.8	0.5	156	3.5	195	77	97	4.9	6.5	10.35			18								1.149	0.891	-0.4	-0.7	4.4	17	1	0
53	2	72	0.99	0.709	-1.7	-2.3	5.1	1	0	0	0	4																		24.5	36.8	0.91	35	1.03	0.724	-1.3	-2.1	3.8	12	0	0
54	1	53	1.042	0.731	-1.2	-2.1	4.8	1	1	0	0	2	92	16.1	0.6	94	4.8	198	170	102	3.8	4.4	12.09			64				21.2	33.2	0.84	37.5	0.919	0.669	-2.2	-2.6	4.8	15	0	0
55	2	57	0.941	0.791	-2	-1.6	4.1	1	0	0	0	4																						0.951	0.779	-2	-1.7	5.1	15	1	1
56	1	48	1.063	0.832	-1.1	-1.2	5.3	1	0	0	0	4	107	13.7	0.6	267	5.3	164	149	93	14.1	9.5	19.49			12				22.9	32.6	0.86	40	1.06	0.845	-1.1	-1.1	5.4	11	0	0
57	1	56	0.957	0.747	-1.9	-1.9	4.3	1	0	0	0	4	86	10.3	0.7	167	4.3	185	73	111	2.7	8.3	20.73			3				18.6	25.1	0.83	33.3	0.941	0.712	-2	-2.2	4.1	16	0	0
58	1	53	0.847	0.666	-2.8	-2.6	3.4	1	0	0	0	4	96	13.1	0.5	190	3.4	243	72	160	2	6.1	20.42	10.13	118.69	11				15.3	22	0.77	29	0.858	0.697	-2.7	-2.4	2.8	13	0	0
59	1	58	1.204	0.969	0.1	-0.1	4.7	1	1	0	0	1	97	16.6	0.8	114	4.7	167	68	95	4.1	4.4	9.69			86				21.7	30.8	0.88	38.5	1.158	0.866	-0.3	-0.9	5.4	12	0	0
60	1	61	1	0.823	-1.6	-1.3	6.5	1	0	1	1	4	107	17.2	0.6	150	6.5	194	75	120	3.5	4.6	11.81			15				24.8	34.6	0.94	35.1	1.043	0.845	-1.2	-1.1	7.1	12	0	1
61	2	52	1.063	0.888	-1.1	-0.8	4.6	1	0	0	0	4	98	7.9	0.7	257	4.6	296	220	191	4.73	8.5	32.93		74.77	10				21.3	27.1	0.84	37	1.068	0.884	-1	-0.8	3.7	11	1	0
62	1	49	1.213	0.945	0.2	-0.3	2.7	1	0	0	0	4	94	17.8	0.5	178	2.7	228	87	134	3.8	5.4	15.68		107.31	2				24.9	40.1	0.91	38	1.162	0.937	-0.3	-0.4	3.1	14	0	0
63	1	60	1.02	0.911	-1.4	-0.6	3.7	1	0	0	0	4	94	14.4	0.6	155	3.7	139																0.99		-1.7		4.5	12	0	0
64	1	41	1.186	0.739	-0.1	-2	5.4	1	1	0	1	2	97	6.6	0.6	122	5.4	184	59	103	5	4.7	10.97			49				24.4	36.2	0.85	40.5	1.138	0.718	-0.5	-2.2	5.8	10	1	0
65	1	54	0.984	0.892	-1.7	-0.7	5.4	1	0	0	0	4	98	17.7	0.5	215	5.4	200	102	114	6.3	10.6	33.82	31.22	87.64					26.1	37.6	0.91	36.3	0.932	0.863	-2.1	-1	5	13	0	0
66	1	53	0.956	0.774	-1.9	-1.7	3.9	1	0	0	0	4	93	14.8	0.6	287	3.9	217	83	136	4.3		27.22	26.65	62.72	17				21.1	28.3	0.83	40.8	0.926	0.776	-2.2	-1.7	3.2	18	0	0
67	1	58	0.874	0.86	-2.6	-1	3.7	1	0	1	0	4	114	7	0.6	164	3.7	270	98	182	4.8	10.4	8.51	17.27	84.95	3				24.1	39.4	0.93	32.6	0.85	0.881	-2.8	-0.8	3.8	12	0	1
68	1	53	1.457	0.89	2.1	-0.8	5.1	1	1	0	0	1	100	15.1	0.8		5.1				4.4	86.6	11.74	12.55	91.53					24.4	28.8	0.86	42.5	1.412	0.838	1.8	-1.2	4.1	18	1	0
69	1	50	1.154	1.038	-0.3	0.5	5.5	1	0	0	0	4	90	11.5	0.5	144	5.5	218	229	126	5.8		17.28	19.2	82.96	9				24.5	36.2	0.9	36.3	1.182	1.035	-0.1	0.5	5.3	17	0	0
70	1	54	1.395	0.989	1.6	0.1	5	1	0	0	0	4	101	13.6	0.6	224	5	237	129	153	6.8	4.5	7.89	18.62	61.07	10				24.3	33	0.87	41.8	1.332	0.983	1.1	0	5.5	12	0	0
71	1	59	0.974	0.73	-1.8	-2.1	5.3	1	1	0	1	3	94	16.1	0.6	129	5.3	200	56	122	3.2	6.7	14.99	28.62	51.18	1				22.1	26	0.86	37.1	0.958	0.755	-1.9	-1.9	5	24	0	0
72	1	53	0.811	0.801	-3.1	-1.5	4.5	1	0	1	0	4	97	13.5	0.7	160	4.5	263	105	170	4.7	4.3	19.09	18.74		0	0.85	0.9	3.242	22.2	36.9	0.86	36.4	0.827	0.743	-3	-2	4.8	13	0	0
73	1	55	1.385	0.861	1.5	-1	6.1	1	0	0	0	4	93	17.4	6.1		6.1	274	109	200		6.8	19.07											1.407	0.806	1.7	-1.5	5.9	14	0	0
74	1	61	0.963	0.838	-1.9	-1.2	3.8	1	0	1	0	4	91	9.5	0.6	165	3.8	190	79	112		4.3	5.81	22.53			0.65	1.04	26.745	25.9	41	0.95	41.1	0.975	0.875	-1.8	-0.9	4.8	17	0	1
75	1	57	1.255	0.981	0.5	0	5.4	1	1	0	0	2	87	11.8	0.6	195	5.4	277	115	182	2.9	9.7	21.46	19.81		8				21.4	22.8	0.85	39.7	1.304	0.958	0.9	-0.2	4.8	12	1	0
76	1	68	1.006	0.79	-1.5	-1.6	4.2	1	0	0	1	4	103	12.6	0.6	285	4.2	170	83	74	5.1	10	19.92	38.85		6				24.7	37.7	0.97	36.3	1.008	0.798	-1.5	-1.5	3.6	12	0	0
77	1	53	1.419	1.247	1.8	2.2	5.2	1	1	0	0	2	86	9.3	0.6	116	5.2	185	77	109	3.4	4	10.76	18.77	41.98	34				23.8	32.7	0.87	40.1	1.451	1.05	2.1	0.6	5.1	12	1	0
78	1	49	1.011	0.9	-1.5	-0.7	3.2	1	0	0	1	4	107	10.4	0.6	147	3.2	124	48	32	6.2	6.8	15.24	15.55		11	0.95	0.78	1.674	21.1	36.8	0.87	31.4	1.066	0.891	-1	-0.7	3.1	15	0	0
79	1	64	1.002	0.757	-1.6	-1.9	3.3	1	0	0	0	4	99	19.3	0.9	170	3.3	230	71	145		16.8	23.99		12		1.13	1.09	0.9879	20.2	23.9	0.84	33.8	0.995	0.729	-1.6	-2.1	3.4	19	0	0
80	1	59	1.057	0.86	-1.1	-1	3.7	1	0	0	0	4	96	12.1	0.6	166	3.7	220	83	130	4.5	6.3	23.72	16.09		1				22.3	30.9	0.91	34.6	1.022	0.839	-1.4	-1.2	3.5	17	0	0
81	2	54	1.065	0.959	-1	-0.2	2.5	1	0	0	0	4	91	14.9	0.7	168	2.5	221							90.79	10								1.114	0.962	-0.7	-0.1	2.5	11	1	0
82	1	55	1.155	1.077	-0.3	0.8	5.2	1	1	0	1	3	93	15.5	0.7	141	5.2	160	41	100	3.4	6.3	10.09	16.4						21.2	19	0.82	38.5	1.087	1.027	-0.9	0.4	5.5	15	0	0
83	2	59	1.021	0.63	-1.4	-2.9	5.3	1	0	1	1	4	101	10.9	0.7	108	5.3	136	115	59	6.8	4.3	11.19			24				22.1	34	0.87	31.4	1.063	0.644	-1.1	-2.8	6.6	11	0	1
84	2	55	1.045	0.914	-1.2	-0.6	3.9	1	0	0	0	4	99	8.4	0.7	203	3.9	171	124	112	9.01	7.5	14.62		50.96	21				29.5	46.4	0.96	36.2	1.074	0.892	-1	-0.7	3.2	12	0	0
85	1	52	1	0.868	-1.6	-0.9	4.5	1	0	0	0	4	113	18	0.8	168	4.5	275	159	173		8.9	21.77			11				22	32.6	0.85	42.8	0.936	0.848	-2.1	-1.1	4.7	13	0	0
86	1	52	1.21	0.895	0.1	-0.7	4.9	1	0	0	0	4	89	13.2	0.7	153	4.9	188	44	131	3.43	6.5	14.42		27.56	66				22.9	31.2	0.86	39.3	1.2	0.869	0	-0.9	5.8	17	0	0
87	1	61	1.024	0.833	-1.4	-1.2	3.2	1	0	0	1	4	100	13.9	0.6	170	3.2	194	76	87	12.8	8.8	14.44			3				21.4	37.5	0.92	31	0.994	0.835	-1.6	-1.2	3.4	19	0	0
88	2	47	1.563	1.052	3	0.6	4.5	1	1	0	1	2	95	11	0.9		4.5	235	77	136	4.19	4.7	12.39			46				20.4	27.6	0.76	37.3	1.54	1.062	2.8	0.7	4.7	11	1	0
89	2	58	0.902	0.699	-2.4	-2.3	5.7	1	0	0	0	4	96	15.2	0.7		5.7	142	158			114.4	29.8											0.984	0.752	-1.7	-1.9	6.2	13	0	1
90	1	59	0.901	0.86	-2.4	-1	4.3	1	0	0	0	4	92	10.2	0.6	204	4.3	139	71	88		13	22.03			10								0.944	0.821	-2	-1.3	4.8	11	0	0
91	2	54	1.128	0.864	-0.5	-1	4.7	1	0	0	0	4	110	13	0.6	239	4.7	199	122	115	7.85	7.6	23			10				25.8	44.7	0.9	30.4	1.144	0.871	-0.4	-0.9	5	9	0	0
92	1	40	1.276	0.971	0.7	-0.1	4.5	1	0	0	0	4	90	7.5	0.6	197	4.5	170	94	87	3.1	6.3	32.44	7.63	50.01	16	1.02	0.66	1.839	17.2	21.2	0.77	34.7	1.258	0.988	0.5	0.1	4.3	13	1	0
93	2	50	0.959	0.837	-0.4	0.3	4.7	1	1	0	1	1	97	19.8	0.7	144	4.7	214	103	136	8.36	4.3	15.32		46.06	23	1.13	1.02	1.1707	31.6	41	0.96	47.5	1.04	0.972	-1.2	-0.1	4.7	13	1	0
94	1	66	0.937	0.839	-2.1	-1.2	5.1	1	0	0	0	4	115	20.5	0.8	170	5.1	189	67	109				19.19			0.73	0.81	1.46					0.907	0.854	-2.3	-1	5.5	13	0	0
95	1	64	1.111	0.829	-0.7	-1.3	4.4	1	1	0	1	1					4.4							19.82			1.08	0.84	3.488					1.151	0.836	-0.3	-1.2	3.7	15	0	0
96	1	59	0.869	0.723	-2.6	-2.1	4	1	1	1	0	2	95	16.6	0.6	174	4	233	129	144	2	6.4	10.04		41.68	10				22.1	31.2	0.85	31.5	0.847	0.709	-2.8	-2.3	4.6	9	0	0
97	1	60	0.962	0.784	-1.9	-1.6	6.1	1	0	1	1	4	126	13.3	0.8	200	6.1	139	104	64	7.6	5.3	20.35	20.36	42.93	6	1.28	0.96	1.522	24.1	37.9	0.92	33.1	0.936	0.779	-2.1	-1.7	6.7	12	0	1
98	2	45	1.144	1.005	-0.4	0.2	5.4	1	0	0	0	4	99	11.2	0.7	144	5.4	217	104	151	7.69	5.1	18.86			10				26.8	32.7	0.91	40.4	1.159	0.027	-0.3	0.4	5.2	14	1	0
99	2	55	0.932	0.81	-2.1	-1.4	4.3	1	0	0	0	4	90	14.1	0.7	162	4.3	245	109	164	1.2	8	23.44			3				21.2	30.2	0.85	37.3	0.993	0.737	-1.6	-2	3.6	12	0	1
100	1	69	0.764	0.731	-3.5	-2.1	2.8	1	0	1	0	4	106	10.6	0.4	154	2.8	179	50	110		10	15.99	16.89			0.81	1.12	1.613					0.803	0.764	-3.2	-1.8	3.8	13	0	1
101	2	55	1.007	0.692	-1.5	-2.4	4.9	1	0	0	0	4	91	13.9	0.6	256	4.9	188	135	118	2.03	8.3	29.33			10	0.98	0.91	0.76	23.2	36.1	0.84	35	1.076	0.705	-1	-2.3	4.6	12	0	1
102	2	71	1.039	0.907	-1.3	-0.6	4.6	1	0	0	1	4	86	15.9	0.7	203	4.6	248	85	162	2.4	6.4	16.38			6				26.5	37.6	0.95	38.2	1.069	0.885	-1	-0.8	4.8	13	0	0
103	1	55	1.036	0.841	-1.3	-1.2	4.4	1	0	0	0	4	94	10	0.6	179	4.4																	1.134	0.902	-0.5	-0.7	4.6	13	0	1
104	2	62	1.067	0.885	-1	-0.8	5.3	1	0	0	1	4	114	17.8	0.7	87	5.3	280	174	201	6.5	8.4	17.66			8				23.9	28.3	0.88	39.7	1.08	0.87	-0.9	-0.9	5	12	1	0
105	1	57	1.135	0.85	-0.5	-1.1	5.9	1	1	0	1	1	84	20.6	0.6	135	5.9	150	90	63	5	4.6	10.47			197				21.9	30.2	0.89	37.4	1.049	0.83	-1.2	-1.3	6.7	16	0	0
106	1	68	0.989	0.827	-1.6	-1.3	6.5	1	0	1	0	4	101	16.8	0.9	205	6.5	232	99	153	4.6	4.3	9.82	14.49	77.3	14				27	39	0.98	38.1	1.026	0.882	-1.3	-0.8	4.7	14	0	0
107	1	64	0.987	0.838	-1.7	-1.2	4.9	1	0	1	0	4	93	19.4	0.6	194	4.9	124	53	60	5.5	5.4	20.44	41.87	76.26	4				23.6	39.1	0.94	34.8	0.966	0.85	-1.8	-1.1	4.5	15	0	1
108	1	69	0.88	0.825	-2.5	-1.3	3.5	1	0	1	0	4					3.5							37.98			0.84	0.79	1.646	25	45.1	1.01	31.6	0.923	0.813	-2.2	-1.4	4	12	0	1
109	1	61	1.013	0.71	-1.5	-2.3	4.8	1	0	1	0	4	93	12.5	0.5	196	4.8	208	92	147		5.2	23.41	9.37			1.08	0.99	1.319	20	28.4	0.84	35.9	0.984	0.726	-1.7	-2.1	4.2	13	0	1
110	1	62	0.934	0.795	-2.1	-1.5	6.9	1	0	1	0	4																		24.8	34	0.89	45.5	0.928	0.783	-2.2	-1.6	5.1	13	0	1
111	1	59	0.921	1.001	-2.2	0.2	3.7	1	0	1	0	4	95	14.6	0.6	116	3.7	201	116	106	2.9	9.2	15.18	7.16	46.22	0	1.04	0.87	1.761	21.9	31.2	0.91	34.2	0.953	0.966	-2	-0.1	4.6	14	0	1
112	1	54	1.031	0.84	-1.3	-1.2	4.7	1	0	0	0	4	100	20.1	0.6	197	4.7	247	132	151	10.4	7.7	23.09	14.45	81.79	5	0.83	0.75	0.901	23.8	36.3	0.92	38.4	1.016	0.826	-1.4	-1.3	4.7	13	0	0
113	1	54	1.069	0.783	-1	-1.6	6	1	1	0	0	3	100	13.4	0.6	149	6	151	211	69	4.2	6.1	13.86	16.06	45.95	40				23.8	33.5	0.88	35.8	1.103	0.794	-0.7	-1.6	5.4	16	1	0
114	1	57	0.933	0.786	-2.1	-1.6	3.7	1	0	0	0	4																		20.1	32.3	0.85	30	0.926	0.759	-2.2	-1.8	3.6	15	0	1
115	1	56	1.213	0.94	0.1	-0.3	4.4	1	0	0	0	4	100	12	0.7	207	4.4	194	117	100	5.4	11.1	38.28	8.95		15	0.99	0.9	1.833	25.3	38.3	0.88	37	1.235	0.892	0.3	-0.7	4.1	14	0	0
116	1	53	0.974	0.922	-1.8	-0.5	4.7	1	1	0	0	3	95	12.8	0.8	161	4.7	147	56	125	5.71	4.1	15.11		50.99	10				21	27.9	0.83	39.8	1.076	0.705	-1	-2.3	4.6	12	0	1
117	1	53	1.031	0.818	-1.3	-1.4	3.2	1	1	0	0	1	91	8	0.6	133	3.2	158	89	87	2	4.6	8.22			30				21.5	31.1	0.86	35.1	1.031	0.798	-1.3	-1.5	4.2	18	0	1
118	1	61	1.225	0.941	0.2	-0.3	5.7	1	1	0	1	1	99	15.3	0.8	185	5.7	169	104	91	3.9	6.7	9.47			84				19.8	27.3	0.85	33.2	1.173	0.927	-0.2	-0.4	4.3	14	0	0
119	1	56	1.272	0.963	0.6	-0.1	3.5	1	1	0	1	2	104	16	0.6	163	3.5	216	78	128	7.3	6	15.79			23				25.6	33.7	0.91	41.5	0.847	0.709	-2.8	-2.3	4.6	20	0	0
120	2	44	1.333	1.071	1.1	0.8	4.9	1	1	0	0	2	97	15	0.7	172	4.9	179	72	100	4.5	3.8	10.72			69				21.1	31.4	0.83	32.8	1.365	1.081	1.4	0.8	4	13	1	0
121	1	61	0.978	0.812	-1.7	-1.4	4.6	1	0	0	0	4	97	21.5	0.7	172	4.6	143	47	73	1.5	5.2	28.9			1								0.946	0.779	-2	-1.7	4.7	15	0	1
122	1	60	1.042	1.017	-1.2	0.3	4.3	1	0	0	0	4	98	13.1	0.6	253	4.3	186	99	125	5.2	10.9	25.27			10				23	31.6	0.91	41.3	1.046	1.018	-1.2	0.3	3.8	16	0	0
123	1	52	1.249	0.808	0.5	-1.4	4.4	1	1	0	0	1	95	13.2	0.6	140	4.4	159	67	75	6	4.1	6.27	17.36		147	0.81	0.68	5.206	23.6	34.2	0.88	39.4	1.257	0.6	0.869	-0.9	4.8	14	0	0
124	1	50	0.964	0.845	-1.9	-1.1	4.8	1	0	0	1	4	104	12.6	0.5	163	4.8	197	72	124	6.6	13	23.52	17.2		9	0.97	1.12	1.205	24.1	33.9	0.87	41.7	0.931	0.827	-2.1	-1.3	4.2	13	0	0
125	1	55	1.234	0.888	0.4	-0.8	4.2	1	0	0	0	4	90	15.1	0.7	209	4.2	267	107	193	4.6	7.8	23.06	13.83	84.55	2				25.4	36.4	0.9	39	1.35	0.883	1.4	-0.8	4.5	15	1	0
126	1	44	1.436	0.799	1.9	-1.5	7	1	1	0	1	2	96	18.2	0.8	123	7	169	91	95	9.3	6.5	13.72	10.56	18.68	67	1.09	1.96	1.033	27.9	35.7	0.94	48	1.44	0.851	2	-1.1	7.6	14	1	0
127	1	57	1.145	0.901	-0.4	-0.7	4.5	1	1	0	1	1	96	13.1	0.7	142	4.5	146	70	77	3.2	5.5	14.9	13.2		43	0.96	0.87	1.823	21.6	24.1	0.83	42.1	1.178	0.913	-0.1	-0.6	4	14	1	0
128	1	63	0.99	0.888	-1.7	-0.8	3.3	1	0	0	0	4	87	9.6	0.6	475	3.3	142	62	82		8.9	14.66	27.28	61.88	6	0.95	1.03	1.472	21.9	28.9	0.89	42.6	1.004	0.869	-1.5	-0.9	3.2	14	0	0
129	1	55	0.888	0.796	-2.5	-1.5	5.1	1	0	0	0	4					5.1	246	344	129	14	7.5	21.78	24.73	50.39	17	1.15	0.87	2.552	28	41.4	0.96	40.5	0.942	0.786	-2	-1.6	5.1	13	0	1
130	1	71	1.001	0.836	-1.6	-1.2	3.3	1	0	1	0	4	99	13.8	0.7	149	3.3	182	138	90	4.6	4.2	14.26	9.2		18	0.89	0.79	1.106					1.018	0.834	-1.4	-1.2	3.9	12	0	1
131	1	60	0.859	0.758	-2.7	-1.9	4	1	0	0	1	4	86	15.1	0.6	172	4	171	135	95	2.3	6.4	13.25			3				22.2	31.4	0.88	33	0.864	0.74	-2.7	-2	3.1	15	0	1
132	1	56	1.03	0.829	-1.3	-1.3	2.4	1	0	0	1	4	98	18.7	0.6	215	2.4	204	125	135														1.055	0.838	-1.1	-1.2	2.1	12
133	1	65	0.843	0.833	-2.8	-1.2	5.5	1	0	0	0	4	105	16.8	0.8	334	5.5	197	109	117	9.2	7.2	16.77	16.13	102.57	37	0.69	0.84	3.116	24.8	36.4	0.93	38.7	0.879	0.869	-2.5	-0.9	5.7	14	0	1
134	1	56	0.959	0.9	-1.9	-0.7	5	1	0	0	0	4	89	12	0.7	228	5	158	44	85						11								0.996	0.86	-1.6	-1	5.3	20	0	0
135	1	56	1.301	1.026	0.9	0.4	3	1	1	0	0	2	115	13.5	0.6	144	3	157	58	87	8.2	19.7	19.05	25.93	110.24	12				20.5	24.4	0.82	38.7	1.307	0.986	0.9	0.1	2.8	13	1	0
136	1	56	1.131	0.794	-0.5	-1.6	3.7	1	0	0	0	4					3.7				5.3	8.8	17.85	17.86	46.64	3	0.82	0.65	4.367	23.1	33.9	0.85	40.5	1.09	0.759	-0.8	-1.8	4.4	14	0	0
137	1	70	1.168	0.696	-0.1	-2.4	6.2	1	0	1	0	4	93		0.7		6.2	233	154			37.2		13.05		5				24.5	33.5	0.93	35	1.135	0.635	-0.4	-2.9	5.5	13	0	1
138	1	63	1.115	0.792	-0.6	-1.6	3.9	1	0	0	1	4	106	26.7	0.8	154	3.9	259	77	164	5.5	4.9	8.32			4				21.2	35.9	0.9	33.3	1.077	0.768	-0.9	-1.8	4.8	18	0	0
139	1	54	0.923	0.745	-2.2	-2	4.1	1	0	0	1	4	95	16.2	0.7	156	4.1	199	40	78	1.1	6.7	14.45	13.56		9	0.87	0.75	2.115	18	12.5	0.74	38.5	0.906	0.738	-2.3	-2	3.9	13	0	1
140	1	61	1.193	0.859	0	-1	4.7	1	0	0	1	4	93	20.6	0.6	203	4.7	244	221	150	12.1	17.7	18.06			10				28.5	41.1	0.98	40.8	1.205	0.785	0.1	-1.6	5.1	11	0	0
141	1	59	1.066	0.944	-1	-0.3	5.7	1	1	0	1	1	100	13.9	0.6	88	5.7	184	194	106	5.8	11.4	26.6			3				22.7	34.4	0.9	35.9	1.082	0.92	-0.9	-0.5	5.7	16	1	0
142	1	76	0.889	0.636	-1	-1.6	5.9	1	0	1	0	4	107	23	0.6	187	5.9	148	125															1.071	0.688	-1	-2.4	6.5	24	0	1
143	1	60	0.993	0.813	-1.6	-1.4	4.5	1	0	0	1	4	101	11.9	0.7	165	4.5	200	99	93	2.2	9	25.97	22.01		9	1.04	0.82	1.795	19.2	27.7	0.85	34.6	0.969	0.827	-1.8	-1.3	4.3	12	0	0
144	1	56	1.158	0.925	-0.3	-0.5	6.4	1	1	0	1	2	96	15.8	1.3		6.4	162	125	80		3.3	16.09		35.6									1.113	0.893	-0.7	-0.7	5.6	15	0	0
145	1	67	0.821	0.659	-2.9	-2.7	4.6	1	0	1	0	4	102	20.4	0.8	127	4.6	196																0.87	0.677	-2.5	-2.5	4	12	0	1
146	2	64	1.205	0.779	0.1	-1.7	3.3	1	0	0	1	4	95	12.2	0.5	306	3.3	234	64															1.161	0.753	-0.3	-1.9	4.6	18	0	0
147	1	49	1.113	1.044	-0.7	0.5	5.4	1	1	0	0	2	98	10.9	0.6	215	5.4	188	128															1.133	1.048	-0.5	0.6	4.5	15	0	0
148	1	60	0.988	0.849	-1.7	-1.1	5.8	1	0	0	0	4	100	16.2	0.8	150	5.8	203	107	136	5.4	6.2	17.39			5	1.02	0.84	2.159	26.4	40.1	0.95	38.2	0.992	0.865	-1.6	-1	5.5	13	0	1
149	1	50	1.064	0.739	-0.9	-2	4.8	1	0	0	0	4	96	11.5	0.8	226	4.8	214	82	150	6.9	7.6	31.85		72.78	18				26.8	36.7	0.91	40.9	1.014	0.723	-1.4	-2.1	4.9	23	0	0
150	1	52	0.961	0.82	-1.9	-1.3	4.4	1	0	0	0	4					4.4				6	2.6	13.68		59.65	24	1.23	0.78	2.641	24.7	35	0.89	38	0.954	0.828	-1.9	-1.3	3.7	22	0	0
151	1	67	1.048	0.843	-1.2	-1.1	7.2	1	0	0	0	4	83	14.8	0.6	152	7.2	218	112	132	3.5	5.2	13.64			12				23.8	36.7	0.93	34.1	1.048	0.823	-1.2	-1.3	5.9	20	0	0
152	1	54	1.307	0.9	0.9	-0.7	2.5	1	1	0	0	3	93	13.8	0.6	215	2.5	209	89	139	4.4	4.3	10.02		49.58	8	1.11	0.75	1.288	21.4	28.9	0.83	41.8	1.326	0.919	1.1	-0.5	2.4	20	1	0
153	1	59	1.045	0.773	-1.2	-1.7	4.1	1	1	0	1	3	91	8.7	0.9	91	4.1	191	119	132	2.6	3	10.5							18	18	0.82	38.1	1.038	0.748	-1.3	-1.9	3.5	19	0	0
154	1	55	1.001	0.886	-1.6	-0.8	4.5	1	0	0	0	4	113		0.6		4.5	201	78			55.1	14.01			3	0.97	0.87	1.03					0.993	0.898	-1.6	-0.7	4.1	19	0	1
155	1	59	1.032	0.694	-1.3	-2.4	4	1	0	0	0	4	94	16	0.7	240	4	168	55	62	5.7	12.1	35.49	40.61		3	1.08	0.99	1.815	18.2	18.6	0.77	35.7	1.063	0.675	-1.1	-2.5	4.3	20	0	0
156	1	55	0.962	0.876	-1.9	-0.9	4	1	0	0	0	4	108	13.3	0.7	198	4	252	84	140	2.3	7.5	26.06	32.69	134.65	27				22.8	32.8	0.91	39.9	0.975	0.852	-1.8	-1.1	5.1	22	0	0
157	1	50	1.215	0.827	0.2	-1.3	4.4	1	0	0	0	4	111	13.5	0.6	186	4.4	199	94	92	8.6	4	12.05	32.23		84	1.26	0.71	2.386	23.2	32.8	0.87	38.2	1.18	0.874	-0.1	-0.9	3.4	20	1	0
158	1	61	1.183	1.031	-0.1	0.4	4.6	1	0	0	1	4	108	11.1	0.6		4.6	240	185	143		6	18.69	12.98	67.32	4	0.79	0.92	1.856	26.4	35.1	0.94	42.5	1.17	1.031	-0.2	0.4	6.3	17	0	0
159	1	58	1.087	0.689	-0.9	-2.4	3.4	1	0	1	0	4	92	16.9	0.5	170	3.4	219	43	131		7.3	22.23	10.3		6	1.05	1	0.612	22.8	36	0.88	37.9	1.113	0.687	-0.7	-2.4	4.4	20	0	0
160	1	52	0.918	0.817	-2.2	-1.4	4.6	1	0	0	1	4	97	16.8	0.7	168	4.6	272	73	139	5.6	4.3	15.71	13.7		6	1.01	0.8	2.376	22	30.5	0.86	39.9	0.944	0.832	-2	-1.2	5	19	0	0
161	1	64	0.712	0.63	-3.9	-2.9	4.4	1	0	0	1	4	98	11.8	0.7	131	4.4	159	72	64	4.1	6.3	14.18	40.4		0	0.95	0.94	1.541	17.5	22.7	0.83	32.9	0.734	0.64	-3.7	-2.8	4.1	18	0	1
162	1	59	1.097	0.916	-0.8	-0.5	6.6	1	1	0	1	1	143	21.2	0.8	179	6.6	127	145	61	4.7	6.5	17.06	33.63	68.9	43	0.99	1.12	1.952	24.8	37.7	0.9	32.6	1.053	0.934	-1.1	-0.4	5.3	16	1	0
163	1	51	0.969	0.785	-1.8	-1.6	3.9	1	0	1	0	4	104	22.7	0.7	178	3.9	183	63	107		10.2	16.21	24.93	111.26	13	1.02	0.91	1.702	23.2	31	0.96	35.6	0.962	0.787	-1.9	-1.6	4.2	19	0	0
164	1	50	1.134	0.777	-0.5	-1.7	4.7	1	1	0	0	1	101	14.7	0.7	181	4.7	177	105	105	7.4	6.4	17.82	10.57		35	1.05	0.77	3.335	24.8	34.8	0.87	37.2	1.135	0.759	-0.5	-1.8	5.2	17	1	0
165	1	60	0.976	0.79	-1.8	-1.6	5.7	1	1	1	0	2	100	13.5	0.7	180	5.7	216	88	113	3.6	7.1	11.11	16.72	50.53	91	0.81	0.93	1.599	25.3	40	0.96	36.3	0.987	0.806	-1.7	-1.5	5.8	12	0	0
166	1	58	1.014	0.83	-1.5	-1.3	4	1	1	0	1	1	81	14.2	0.6	136	4	204	77	90	2.6	6.4	12.13	12.9	61.76	23	0.79	0.82	3.16	22.8	27.2	0.89	40.6	1.034	0.819	-1.3	-1.3	4.3	18	1	1
167	1	61	1.121	0.838	-0.6	-1.2	4.3	1	0	0	0	4	91	19.5	0.7	243	4.3	221	67	142	2.6	8.4	20.63	24.59	125.92	2	1.17	0.83	4.673	24.1	31.3	0.84	41.3	1.121	0.855	-0.6	-1	3	16	0	0
168	1	48	1.097	0.963	-0.8	-0.1	5.1	1	1	0	1	2	107	13.5	0.5	102	5.1	205	80	128	7.2	3.6	11.65	30.88		11	1.07	0.79	1.776	27.9	36.1	0.95	48.6	1.078	0.944	-0.9	-0.3	4.9	14	0	0
169	1	56	1.21	1.016	0.1	0.3	3.6	1	1	0	0	2	96	15.8	0.6	172	3.6	238	82	129	2.8	6.2	20.95	23.16		31	0.84	0.69	1.219	20.9	25.2	0.88	37.9	1.122	0.956	-0.6	-0.2	3.7	17	0	0
170	1	51	1.145		-0.4		4	1	0	0	0	4		13.9	0.8	209	4	291	99	151	9.7	14.7	34.72	14.01	90.35	5	0.94	0.88	0.869	20.7	29.3	0.81	35.8	1.103	0.909	-0.7	-0.6	3.9	16	0	0
171	1	55	1.177	0.981	-0.1	0	5.6	1	0	0	1	4	125	16.2	0.7	207	5.6	167	109	91	8.9	5.3	15.85	15.34	73.46	6	0.88	0.88	1.982	24.1	37	0.86	38.7	1.132	1.004	-0.5	0.2	5.8	17	0	0
172	1	63	1.122	0.825	-0.6	-1.3	6.4	1	1	0	1	1	93	14.9	0.6	166	6.4	237	176	137	3.6	5.9	12.41	16.41	69.39	65	1	0.84	1.272	24.9	37.3	0.93	37.2	1.048	0.798	-1.2	-1.5	4.6	15	0	0
173	1	55	0.913	0.798	-2.3	-1.5	5	1	0	0	0	4	111	14.2	0.7	233	5	196	99	98	3.9	12.3	28.02	18.96		0	0.97	0.79	1.161	22	21.3	0.82	44.2	1.016	0.865	-1.4	-1	4.7	16	0	1
174	1	60	0.962	0.75	-1.9	-1.9	4.4	1	1	0	0	2	101	18.1	0.7	173	4.4	195	118	113	4.2	7.4	16.9	13		0	0.99	0.88	1.625	21.8	29	0.9	40.1	1.01	0.756	-1.5	-1.9	3.5	15	1	1
175	1	60	1.001	0.778	-1.6	-1.7	3.6	1	1	0	1	1	82	21.3	0.6	155	3.6	157	45	66	1.5	6.5	12	36.41		26				21.9	29.3	0.89	37.1	0.965	0.783	-1.9	-3.5	3.5	14	0	0
176	1	67	0.94	0.811	-2.1	-1.4	4	1	0	1	0	4	144	20.6	1	140	4	144	128	72	4.6	10.5	9.63	17.88		4	1.21	0.91	2.265	24.3	46.3	1	29.2	0.968	0.811	-1.8	-1.4	3.7	13	0	1
177	1	51	1.176	0.945	-0.1	-0.3	6.1	1	0	0	1	4	100	16.1	0.8		6.1	209	85	126	7.8	13.8	32.72	15.69		0				23	32.6	0.86	37.8	1.138	0.929	-0.5	-0.4	5.4	15	0	0
178	1	62	0.951	0.777	-2	-1.7	3.1	1	0	0	0	4	110	22.1	0.7	273	3.1	172	59	97		14.1	27.59	58.27		16	1.07	0.94	3.077	18.4	25.7	0.81	36	0.923	0.744	-2.2	-2	3.9	12	0	0
179	1	64	0.897	0.791	-2.4	-1.6	4.8	1	0	1	1	4	90	9.9	0.6	128	4.8	209	89	136	2.4	6.6	10.43	8.7		7				22.4	34.6	0.87	35.1	0.881	0.773	-2.5	-1.7	5.7	14	0	1
180	1	55	0.929	0.833	-2.1	-1.2	4.7	1	0	0	1	4	102	15.2	0.6	141	4.7	257	175	167	6.4	5.8	14.46	19.1	67.14	12				24.4	39.7	0.93	34.6	1.006	0.851	-1.5	-1.1	3.5	13	0	1
181	1	40	1.236	1.016	0.3	0.3	2.9	1	1	0	0	2	91	13.4	0.6	156	2.9	181	97	114	10.5	86		29		92	1.04	0.8	2.265	31.1	41.7	0.93	44.6	1.246	1.011	0.4	0.3	2.6	13	1	0
182	1	50	1.133	0.797	-0.5	-1.5	5.8	1	0	0	0	4	86	23.9	0.8	199	5.8	264	143	183	7.4	7.5	21.18	10.64	96.73	19				21.9	25.4	0.9	43.6	1.076	0.764	-1	-1.8	5.8	12	0	0
183	1	53	1.043	0.767	-1.2	-1.8	4.8	1	0	0	0	4	91	16.5	0.4	164	4.8	221	80	122	3.9	6.9	24.83	32.97	133.2	5				23.1	30	0.86	37	1.044	0.766	-1.2	-1.8	3.8	12	0	0
184	1	54	1.25	0.918	0.4	-0.5	4.4	1	1	0	1	1	98	14	0.6	167	4.4	269	63	164	5.6	7.7	26.64		57.04	60	0.82	0.68	0.99	21.9	60.7	0.73	21.1	1.245	0.904	0.4	-0.6	4.5	12	1	0
185	1	59	1.127	0.627	-0.5	-2.9	4.7	1	0	0	0	4	124	11.9	0.7	219	4.7	256	101	174	5.7	7.5	16.5	38.87	61.06	26	1.1	0.89	2.544	22.5	37.2	0.89	35.9	1.086	0.76	-0.9	-1.8	5	14	0	1
186	0	54	1.183	0.992	-0.1	0.1	5.3	1	0	0	0	4	87	14.7	0.8	173	5.3	261	228	161	7.6	7.5	25.18			1				23.4	3.16	0.88	42.7
187	0	59	1.245	0.879	0.4	-0.8	3.4	1	0	0	0	4	114	18.5	0.6	173	3.4	196	200
188	0	56	1.147	0.923	-0.4	-0.5	4.9	1	0	0	0	4	116	14.9	0.7	269	4.9	121	48	52	8.5	11.2	20.49		55.37	1
189	0	63	0.956	0.858	-1.9	-1	5.3	1	0	0	0	4	111	19.4	0.8	218	5.3	162	127	87	6.1	5.5	15.66			1				21.3	33.6	0.88	34.4
190	0	50	1.212	0.973	0.1	-0.1	4.7	1	0	0	0	4	106	15.3	0.7	264	4.7	211	75	127	12.6	7.3	14.33			6	0.95	0.71	8.473	23.5	38.3	0.89	37.7
191	0	53	0.987	0.861	-1.7	-1	4.1	1	0	0	0	4	84	14.1	0.7	199	4.1	137	50	77	3.8	6.9	22.53		32.97	24				18.7	20.3	0.82	39.4
192	0	53	1.055	0.878	-1.1	-0.8	5.2	1	0	0	0	4	99	14.2	0.7		5.2				3.3	6.7	28.79		80.71	10				25.2	38.6	0.95	35.1
193	0	55	1.227	1.004	0.3	0.2	4.2	1	0	0	0	4	82	15.7	0.5	154	4.2	192	56	115	2.2			18.2			0.9	0.91	1.939	21.8	24.9	0.84	34
194	0	52	1.101	0.851	-0.8	-1.1	4.2	1	0	0	0	4	93	15.9	0.9	216	4.2	236	124	162	7.3	10.7	27.17		86.93	11				20.6	28.8	0.83	35.7
195	0	60	1.018	0.884	-1.4	-0.8	4	1	1	0	0	1	83	17.7	1.1	76	4	153	53	86	3.1	5.5	11.84		63.53	29				26.5	37.8	0.96	39.8
196	0	60	1.132	0.852	-0.5	-1.1	4.1	1	0	0	0	4	84	9.4	0.7	124	4.1	118	45	55	2.2	5	15.41			13				24.8	29	0.89	47.4
197	0	62	1.032	0.848	-1.3	-1.1	4	1	0	0	1	4	89	21.5	0.8	134	4	225	54	122	2.1	5.3	16.82		20.24	66				20.3	23.1	0.87	37.5
198	0	53	0.917	0.631	-2.2	-2.9	4.1	1	0	0	0	4	89	12.6	0.7		4.1				4	241	29.36		97.08	8				19.9	26.5	0.82	35.5
199	0	49	1.01	0.92	-1.5	-0.5	4.6	1	0	0	0	4	92	10.7	0.8	173	4.6	194	122	98		7.7	24.71			0				23.6	33.9	0.88	38.6
200	0	70	0.953	0.87	-2	-0.9	4	1	0	0	0	4	93	8.4	0.6	154	4	164	149	80		7.8	14.83							25.6	34.9	0.97	39.8
201	0	54	0.953	0.779	-1.9	-1.7	3.5	1	0	0	0	4	91	13.4	0.6	281	3.5	231	61	155	3.8		25.78		73.11	4				22.3	31.1	0.9	38.1
202	0	52	1.121	0.935	-0.6	-0.4	3.7	1	0	0	0	4	101	12.9	0.5	215	3.7	163	64	88	2.9	11	23.04		108.56	15	1.16	0.74	1.027	21.3	27.1	0.82	34.9
203	0	61	1.379	0.888	1.5	-0.8	4.3	1	1	0	1	2	88	7.6	0.7	138	4.3	259	173	131	13.9	5.5	11.78		88.18	10				25	35.1	0.93	37.9
204	0	75	1.146	0.778	-0.4	-1.7	3.3	1	0	0	1	4	100	13	0.8		3.3	190	81	110		6.6	15.76
205	0	58	1.012	0.773	-1.5	-1.7	4.3	1	1	1	0	2	95	9.6	0.5	164	4.3	199	159	108	4.4	8	12.38		62.67	6				24.4	30.8	0.89	45.6
206	0	59	1.294	0.861	0.8	-1	4.1	1	1	0	0	2	103	10.1	0.7	178	4.1	167	80	102	3.5	6.6	14.81			11				21.5	29.5	0.84	40.7
207	0	55	0.845	0.909	-2.8	-0.6	3.8	1	0	1	1	4	98	13.8	0.6		3.8	168	64	73	4.9	5.6	18.46		86.03	13				19.9	30.5	0.83	35.1
208	0	60	0.913	0.898	-2.3	-0.7	5.3	1	0	0	0	4	99	14.6	0.6		5.3	144	136	76	5	8.1	32.39							21.2	27.7	0.89	42.4
209	0	55	1.04	0.763	-1.2	-1.8	5.3	1	1	0	0	2	110	13.6	0.6		5.3	210	121	110	9.3	6.4	9.92		39.55	4				22.1	35.3	0.9	32.6
210	0	52	1.167	0.843	-0.2	-1.1	4.9	1	0	1	1	4	101	12.8	0.6	143	4.9	170	78	105	5.6	5.6	13.32			104				25.1	36	0.91	42.1
211	0	71	1.048	0.864	-1.2	-1	3.3	1	0	0	0	4	132	24.7	0.6	349	3.3	198	125	124		5.2	20.5				0.9	0.91	0.727	30.3	36.7	0.99	51.3
212	0	52	1.023	0.788	-1.4	-1.6	4.4	1	0	0	0	4					4.4					19.1	19.19		96.27	6				21.6	27.8	0.84	38.5
213	0	55	1.14	0.959	-0.4	-0.2	3.7	1	0	0	0	4	95	11.4	0.7	119	3.7	160	73	79	4.1	3.5	10.83	45.58	12.1	67				22.4	30.7	0.84	37
214	0	67	0.993	0.984	-1.6	0	5	1	0	0	0	4	97	15.9	0.7		5	181	107	83		7.9	18.55	14.84	78.41	0				23.4	31.6	0.89	39.5
215	0	51	1.031	0.72	-1.3	-2.2	7	1	0	0	0	4	115	13.5	0.7	198	7	280	242	191	13.4	7.8	20.8	23.03	74.68	2				21.9	35.2	0.9	33
216	0	58	1.237	0.823	0.3	-1.3	3.7	1	1	0	1	2	100	9.6	0.6	116	3.7	133	149	61	8.3	5	8.98	20.31		80				25.6	39.3	0.94	38.5
217	0	59	1.111	0.846	-0.7	-1.1	4.1	1	1	0	1	3	90	13.4	0.7	124	4.1	205	42	131	4.5	4.8	9.3	32.82		0
218	0	52	1.373	1.178	1.4	1.7	5.1	1	0	0	0	4	90		0.7		5.1	195	82		6.3	29.3		18.29	54.01	12
219	0	55	1.018	0.816	-1.4	-1.4	5.6	1	0	0	0	4	109	19.8	0.6	185	5.6	252	97	135	5.2	5.8	14.97	33.8		9				24.3	35	0.91	40.3
220	0	52	1.156	0.842	-0.3	-1.2	4.7	1	0	0	0	4	106	11.5	0.6	183	4.7	229	109	134	6.3	6.9	18.32	31.52	101.46	0	1.02	0.9	0.859	23.6	40.4	0.87	33.2
221	0	52	0.957	0.891	-1.9	-0.7	4.1	1	0	1	0	4	84		0.5		4.1	183	97	58	7.9	46.4	10.38	36.63		52				23	36	0.89	36.5
222	0	63	1.193	0.88	0	-0.8	5.7	1	1	0	0	3	95	19.2	0.7	140	5.7	140	40	71	3.1	4.8	7.96	21.61		11	0.83	0.65	2.891	17.8	21.7	0.82	33.4
223	0	62	1.033	0.716	-1.3	-2.2	3.2	1	0	1	0	4	100	15.6	0.7	143	3.2	184	180	91	5	4.2	11.74	48.92	117.82	12				21.3	36.6	0.91	30.9
224	0	56	1.052	0.819	-1.2	-1.3	7.8	1	1	0	1	1	106	18.4	0.9	185	7.8	200	339	67	12	6.2	13.77	35.7		28	1.26	1.07	1.386	32.5	39.5	0.95	51
225	0	57	0.949	0.715	-2	-2.2	2.7	1	0	0	0	4	124	21	0.6	266	2.7	160	40	72	3.1	8.5	14.23	14.26	85	6				18.9	25	0.84	35.3
226	0	61	1.072	0.8	-1	-1.5	4.5	1	1	0	0	1	90	12.8	0.6	133	4.5	217	142	73	4.2	4.1	14.62	31.39	71.44	32	1.26	0.85	2.07	19.9	32.9	0.85	29
227	0	69	0.986	1.046	-1.7	0.5	4.9	1	0	1	1	4	100	17.1	0.8	121	4.9	221	86	114	2.7	4.5	12.38	20.69		17				21.4	32.4	0.86	36.9
228	0	59	1.024	0.846	-1.4	-1.1	4.1	1	0	0	0	4	109	18	0.6	271	4.1	175	118	105	6.1	9.9	20.55	21.26	65.75	7	1.28			23.8	33.4	0.9	43.5
229	0	52	1.106	0.836	-0.7	-1.2	5.1	1	0	0	0	4	101	11.3	0.8	157	5.1	226	99	115	2.3	8.7	21.12	15.89	84.49	21	1.08	0.96	1.351	20.1	27.1	0.8	39.3
230	0	53	1.094	0.941	-0.8	-0.3	4.9	1	0	0	0	4	103	14.2	0.7	168	4.9	222	190	132	7.7	6.9	23.91	24.55	48.46	14	0.9	0.86	2.759	25.1	27.5	0.87	49.7
231	0	52	1.209	0.794	0.1	-1.6	4.2	1	0	0	0	4	99	11.1	0.6	225	4.2	167	169	75	6.1	8.5	13.58	18.63	73.71	14	0.99	0.85	0.554
232	0	52	1.439	0.967	2	-0.1	4.6	1	0	0	0	4	97	18.7	0.7	149	4.6				5.2	4.6	13.15	14.04	120.57	1	0.93	0.91	2.38	21	32.9	0.86	35.3
233	0	51	1.185	0.932	-0.1	-0.4	2.9	1	0	0	0	4	94	18.8	0.7	226	2.9	246	136	127	7.2	9.9	26.82	10.86	68.6	74	0.92	0.97	1.323	26.7	37.2	0.91	39.2
234	0	55	1.025	0.762	-1.4	-1.8	4.2	1	0	0	0	4	104	13.9	0.6	131	4.2	172	116	85	5.4	4.4	8.14	13.22	56.65	25				22	34.9	0.89	32.5
235	0	65	1.254	0.757	0.5	-1.9	3.2	1	0	0	1	4	88	13.3	0.6	157	3.2	223		135		6.9	20.21	29.31						23.4	41.5	0.96	30.3
236	0	71	1.016	0.738	-1.4	-2	3.4	1	0	0	0	4	97	13.7	0.7	169	3.4	215		98	5.3	7.1	16.7	23.36			0.85	0.71	3.016	18.2	21.5	0.88	36.7
237	0	54	1.303	1.143	0.9	1.4	5.1	1	1	0	0	3					5.1				6.3	52.8	25.86	20.48		27	1.1	0.89	3.914
238	0	65	0.894	0.762	-2.4	-1.8	5.2	1	0	0	1	4	96	17.1	0.8	178	5.2	280	92	180	4	6.3	16.15			28	0.95	0.79	2.521
239	0	54	1.009	0.847	-1.5	-1.1	3.9	1	0	0	0	4	101	13.1	0.6		3.9	189	128	191		4	14.63			10
240	0	60	1.15	0.777	-0.4	-1.7	5.3	1	1	0	0	1	101	15.7	0.8		5.3	217	123	110	2.4	3.6	11.05	39.66		36	1.17	0.88	2.4	20.4	27.5	0.83	34.6
241	0	57	0.885	0.819	-2.5	-1.3	4.6	1	0	0	0	4	108	12.3	0.7	103	4.6	208	227	99	11.4	5.8	13.89	14.63		9	1.15	0.78	1.603	26.2	38.2	0.96	39.4
242	0	53	0.94	0.707	-2.1	-2.3	4.2	1	0	0	0	4	95	11.8	0.7	236	4.2	161	42	61	2.3	7.2	36.13	18.08	42.9	7
243	0	45	1.113	0.761	-0.7	-1.8	4.8	1	0	0	0	4	92	13.8	0.5	156	4.8	150	94	64	2.5	2.3		8.28	77.29	10				18.6	22.9	0.79	36.5
244	0	62	1.013	0.845	-1.5	-1.1	4.6	1	0	0	0	4	88	8.9	0.5	150	4.6	180	87	121		7	23.59	23.69			1.03	0.86	1.52	22.9	34.1	0.87	36.8
245	0	58	1.18	0.868	-0.1	-0.9	5	1	0	0	0	4	97	16.6	0.6	190	5	172	98	96		8.7	28.41	14.55			1.25	0.92	5.551	29.9	39.8	0.98	48.8
246	0	61	1.044	0.625	-1.2	-3	4.8	1	0	1	0	4	83	18.3	0.6		4.8	180	106	93		7.8	15.53	21.34						20.8	28.1	0.85	33.1
247	0	55	0.911	0.793	-2.3	-1.6	4.4	1	1	0	0	2	104	13.7	0.7	153	4.4	242	94	135	7.1	10.4	19.78	24.04	41.39	23	0.91	0.45	13.496	25.8	33.8	0.89	41.7
248	0	46	0.996	0.909	-1.6	-0.6	4.4	1	0	1	0	4	107	13.6	0.7	209	4.4	131	65	69	5.4	5.8	20.69	20.1	72.12	40	0.86	1.1	2.368	25.2	35.2	0.86	42.9
249	0	57	1.041	0.746	-1.2	-2	3.9	1	1	0	0	1	123	16.6	0.6	188	3.9	151	65	72		9.3	25.41	27.78			1.01	0.73	3.856	20.8	26.9	0.86	35.2
250	0	50	1.083	0.93	-0.9	-0.4	2.8	1	0	0	0	4	111	17.8	0.7	224	2.8	179	166	90	14.4	10.5	23.06	19.56	52.95	20	1.38	0.77	2.148	24.5	37.1	0.9	42
251	0	59	1.152	0.867	-0.3	-0.9	4.2	1	0	0	0	4	97	16.7	0.8	157	4.2	214	191	116	6.9	5.4	11.55	15.45	42.32	70	1.24	0.64	2.366	24.4	36	0.9	36.8
252	0	52	0.894	0.882	-2.4	-0.8	4.3	1	0	0	0	4	101	14.4	0.7	309	4.3	263	128	160	4.9	11.3	39.31	9.69	159.91	2	0.91	1.17	2.191	20.9	34.1	0.84	36.7
253	0	66	1.03	0.852	-1.3	-1.1	4.4	1	0	0	1	4				245	4.4	336	153	220	4.7	9.1	18.39	17.04	60.65	18				20.9	31.7	0.88	34.7
254	0	58	0.98	0.968	-1.7	-0.1	4.7	1	0	0	0	4	112	12.2	0.5	240	4.7	217	97	128	6.3	7.7	21.31	18.04	57.29	20	0.95	0.55	2.354	27.1	37.1	0.93	41.7
255	0	57	0.982	0.839	-1.7	-1.2	2.8	1	0	0	0	4	89	13.6	0.6	177	2.8	281	113	167		4.9	13.98	9.69	67.99	31	0.79	0.68	10.848	21.3	30.2	0.85	38.3
256	0	51	0.959	0.648	-1.9	-2.8	8	1	0	0	0	4	101	16.3	0.6	189	8	208	331	83	11.2	2.6	19.52	11.06	99.46	9	0.82	0.57	0.79	20	30.3	0.88	36.6
257	0	59	1.34	1.053	1.2	0.6	4.8	1	1	0	1	2	94	15.1	0.7	157	4.8	229	118	145	4.3	6	26.63	31.13	52.19	88	0.86	0.74	2.35	23.9	33.2	0.9	41.1
258	0	51	1.213	1.008	0.1	0.2	4.2	1	0	0	0	4					4.2				10.7	96.7	35.81	14.13	101.56	12	0.89	0.9	1.268	18.1	20.1	0.82	37.3
259	0	56	1.123	0.937	-0.6	-0.4	6.5	1	1	0	0	2	128	16.2	0.7	177	6.5	207	99	141	18.4	4.7	11.5	17.55	39.34	0	1.1	0.89	2.485	28.3	32.9	0.92	47.3
260	0	70	0.851	0.725	-2.8	-2.1	5.2	1	0	0	0	4	124	23.7	0.7	181	5.2	198	51	99	3.2	8	28.64	12.25						22.8	33.4	0.93	35.4
261	0	50	1.237	0.901	0.3	-0.7	4.5	1	0	0	0	4	89	14.1	0.7	136	4.5	241	65	142	4.4	3.1	16.88	14.35	10.08	248	1	0.95	0.862	23.5	30.2	0.85	40.8
262	0	68	1.075	0.895	-1	-0.7	5	1	1	0	0	3	95	10.1	0.7		5	137	45	75	3.3	5	17.5	14.39		29	0.82	0.8	1.202	24.6	28.5	0.92	40.2
263	0	52	1.148	1.092	-0.4	0.9	3.2	1	0	0	0	4	95	14.5	0.6	149	3.2	161	100	88	5.1	9.2	20.51	16.77		0	0.88	0.92	2.085	23	31.3	0.92	37.6
264	0	57	1.118	0.891	-0.6	-0.7	4.9	1	0	0	0	4	90	16.8	0.7	246	4.9	193	83	137	5.8	11	22.55	9.01	74.71	12	0.93	1.03	1.462	22.5	23.1	0.87	41.4
265	0	59	1.061	0.945	-1.1	-0.3	3.9	1	0	0	1	4	113	14.2	0.6	251	3.9	151	155	75				18.18		12
266	0	51	1.188	1.063	-0.1	0.7	3.8	1	0	0	0	4	98	12.8	0.6	168	3.8	221	124	144	7.4	8.8	26.28	11.11	93.77	22	0.86	0.84	4.048	27.2	40.9	0.92	39.6
267	0	68	0.981	0.934	-1.7	-0.4	4.9	1	0	1	0	4	99	13.1	0.5	193	4.9	186	184	89		6.9	18.54	15.62			1.33	0.87	2.354	25.9	40.7	0.94	36.4
268	0	54	0.962	0.99	-1.9	0.1	4.3	1	1	0	0	2	116	13.8	0.6	157	4.3	162	76	85	7.3	6.8	13.65	53.56		106	8	1.71	0.329	20.7	30.6	0.86	41.4
269	0	61	0.992	1.034	-1.6	0.5	2.3	1	1	0	0	2	95	16.5	0.7	95	2.3	179	89	88	6.4	6.4	11.18	8.86		89	0.92	0.86	0.702	23.7	35.7	0.9	33.8
270	0	66	1.14	0.99	-0.4	0.1	3.4	1	0	0	0	4	125	14.3	0.7	211	3.4	233	139	142	9.5	7.9	18.74	22.21		22				27.2	37.3	0.97	45.3
271	0	56	0.932	0.727	-2.1	-2.1	3.9	1	1	1	0	2					3.9				7.3	48.6	9.58	23.02		72	1.05	0.75	2.837	22.1	32.7	0.89	35.5
272	0	52	1.047	0.877	-1.2	-0.9	5.1	1	0	0	0	4					5.1				7.9	6.8	17.22	16.29	68.16	13				23.7	35.1	0.89	40.1
273	0	52	0.876	0.684	-2.6	-2.5	4.7	1	0	1	0	4					4.7				3.4	5.1	14.1	16.15		14	1.07	0.92	1.259	17.2	22.7	0.79	35.5
274	0	64	0.979	0.909	-1.9	-0.6	4	1	0	0	0	4					4							18.84			0.98	0.87	0.666
275	0	53	1.077	0.858	-1	-1	4.4	1	1	0	0	2	99	15.2	0.7	136	4.4	233	226	119	6.5	8.3	11.97	21.04	49.12	13	0.99	0.84	5.428
276	0	60	1.002	0.688	-1.6	-2.4	4.1	1	0	0	0	4	103	14.1	0.8	245	4.1	255	89	138	4.4	11.9	21.11	28.48	137.59	15	0.77	0.85	1.979	21.5	24.5	0.85	44.5
277	0	55	1.159	0.973	-0.3	-0.1	3.5	1	0	0	0	4	84	20.9	0.8	178	3.5	214	69	133	3.5	6.1	26.46	13.43	113.72	16	1.1	0.73	2.748	20.8	27.4	0.84	37.6
278	0	56	1.175	0.937	-0.2	-0.4	6	1	0	0	0	4	104	10.6	0.5	237	6	177	268	82	6.4	7.6	19.82	17.82		9	0.98	0.71	0.674	27.5	36.4	0.91	43.2
279	0	54	0.902	0.797	-2.4	-1.5	3.9	1	1	0	0	3					3.9				4.5	37	12.47	22.76		1				21.3	29.3	0.86	37.8
280	0	57	1.077	0.905	-1	-0.6	6.1	1	0	0	0	4	96	13.6	0.8	212	6.1	248	212	154	7.4	7.7	29.81	13.36	47.72	6	0.74	0.96	6.552	24.1	35.3	0.89	41.3
281	0	55	1.107	0.889	-0.7	-0.8	3.4	1	0	0	0	4	100	15.4	0.6	154	3.4	248	162	147	5.6	5.4	21.7	12.67		6				22.5	38.2	0.89	33.1
282	0	81	0.932	0.819	-2.1	-1.3	5.8	1	0	1	1	4	116	23.1	0.6	110	5.8	231	267	97		4.5	11.2	11.91
283	0	55	1.46	0.251	2.1	2.3	3.7	1	1	0	0	2					3.7				8.8	4	9.53	14.2	38.59	47	1.31	0.93	2.791	26.5	36.4	0.93	40.5
284	0	62	0.88	0.766	-2.5	-1.8	4.7	1	0	0	0	4	90	17.6	0.5	290	4.7	229	76	115		6.8	34.45	7.7	54.3	0	1.2	0.85	1.637	24.5	31.6	0.88	37.9
285	0	52	0.955	0.947	-1.9	-0.3	4.4	1	0	1	0	4	81		0.4		4.4	201	55					25.96
286	0	65	0.927	0.873	-2.2	-0.9	2.8	1	0	1	0	4					2.8					5.5	14.67	44.53
287	0	48	1.094	0.799	-0.8	-1.5	3.7	1	0	0	0	4	100	9	0.7	180	3.7	261	221	115	3.7	4.8	16.5	17.64	67.23	103	1.02	0.78	2.025	24.5	38.6	0.88	35.4
288	0	59	0.927	0.844	-2.2	-1.1	4.5	1	0	0	1	4	103	19.9	0.8	236	4.5	217	61	112	3	10	32.57	24.99		28	0.85	0.94	3.733	21.8	28.9	0.87	38
289	0	62	0.915	0.713	-2.3	-2.2	4.2	1	0	0	0	4	113	17.4	0.7	191	4.2	170	53	97	4.2	8.7	20.86	14.77	78.34	8	0.84	0.93	1.451	24.1	34.4	0.88	36.5
290	0	71	1.045	0.873	-1.2	-0.9	4.4	1	0	0	1	4	123	18	0.6		4.4	228	53	145	15.6	7.8	12.08	11.95			0.74	1.07	0.405
291	0	47	1.065	0.968	-1	-0.1	4.2	1	0	0	0	4	94	15.7	0.7	234	4.2	188	56	105	2.8	11.5	34.52	38.5	100.48	24				20.6	24.8	0.83	45.4
292	0	66	1.226	0.856	0.3	-1	6	1	1	0	1	1	92	15.3	0.6	109	6	203	125	96	5.6	9.7	15.04	20.6	84.76	41	1.16	0.83	2.224	21.4	32.6	0.9	34.3
293	0	61	1.224	0.945	0.2	-0.3	5	1	0	0	0	4	85	22.4	0.6		5							12.61
294	0	59	0.947	0.786	-2	-1.6	3.7	1	0	0	0	4	99	17.5	0.6	173	3.7	204	50	135	4.5	8.6	14.34	16.73		24	0.87	1.04	4.427	23.4	37.8	0.89	36.4
295	0	57	1.019	0.859	-1.4	-1	5.3	1	0	0	0	4	100	21.1	0.7	166	5.3							16.55
298	0	53	1.017	0.822	-1.4	-1.3	4.2	1	0	0	0	4	90	11.8	0.6	206	4.2	181	96		4.4	11.2	35.83	15.52	132.44	14				22.7	33	0.89	41.5
297	0	59	1.205	0.942	0.1	-0.3	4.4	1	0	0	0	4	139	10.6	0.5	193	4.4	252	376	132	5.5	6.1	12.01	16.96	39.3	15	1.14	0.83	3.306	30.5	43.9	0.95	43.3
298	0	61	1.019	0.913	-1.4	-0.6	3.8	1	0	1	0	4	101	15.6	0.5	112	3.8	159	83	85	5.8	7.2	12.88	25.54	90.95	20	1.2	0.86	4.123	22.4	33	0.89	36.5
299	0	55	1.214	0.89	0.2	-0.7	3.5	1	1	0	1	2	93	10.3	0.8	121	3.5	208	63	123	2.4	4.7	14.48	14.68		105	1.03	0.88	1.441	20.7	24.2	0.87	41.9
300	0	53	1.337	1.03	1.1	0.4	5.5	1	0	0	0	4	102	15	0.7	136	5.5	234	229	133	6.9	8.4	14.9	16.19	153.94	21	1.03	0.9	1.721	20.7	31.5	0.87	39.5
301	0	72	1.073	0.808	-1	-1.4	5.3	1	0	0	0	4	93	25.7	0.6		5.3	180	102	83		5.9	17.05	26.74		27				26.6	39.4	0.96	36.8
302	0	60	0.756	0.774	-3.5	-1.7	2.8	1	1	0	0	2					2.8				6.9	22.5	9.96	6.92	60.5	11	0.7	0.68	4.635	19.2	24.3	0.86	36.6
303	0	69	0.929	0.784	-2.1	-1.6	4.8	1	0	1	0	4	100	15.8	0.6	150	4.8	199	114	113	6.8	4.8	8.38	38.49		21	1.1	0.91	3.093	22.7	36	0.92	33.9
304	0	71	0.957	0.626	-1.9	-3	5.9	1	0	1	0	4	129	19	1	140	5.9	154	120	84	2.2	6	20.42	39.11	106.37	12				20.7	27.1	0.87	38.9
305	0	51	1.117	0.971	-0.1	-0.1	6.5	1	0	0	0	4	96	18.8	1.1	138	6.5	180	96	67	3.3	6	33.48	17.3	141.81	13	1.16	1.01	0.993	20.4	26.8	0.79	39.5
306	0	57	1.277	0.922	0.7	-0.5	3.9	1	0	0	1	4	101	13.4	0.6	212	3.9	200	131	122	6.5	10.7	38.22	10.79	99	10				21.3	33.5	0.89	36.8
307	0	75	0.978	0.672	-1.8	-2.6	2.2	1	0	0	0	4	162	16.6	0.6		2.2	200	127	121	18.2	5.8	15.91	23.99		0	0.96	0.62	1.516
308	0	58	1.13	0.987	-0.5	0.1	4.7	1	0	0	0	4	93	14.2	0.7	127	4.7	178	73	113	5.9	4.4	9.54	18.88		7	0.97	0.8	1.023	21.9	23.6	0.87	45.9
309	0	57	1.068	0.901	-1	-0.7	3.4	1	0	0	0	4	88	9.7	0.7	212	3.4	205	64	120	7.7	6.3	33.18	26.12	53.13	0	1.04	0.74	3.09	19.2	24.6	0.82	36.4
310	0	57	1.048	0.854	-1.2	-1	5.1	1	1	0	0	3					5.1				5.5	28.3	11.28	22.39		3	0.7	0.8	3.232
311	0	55	1.008	0.836	-1.5	-1.2	3.9	1	0	0	0	4	98			141	3.9	181	82		0.5			9.26	110.92	19
312	0	53	1.165	0.816	-0.2	-1.4	4.9	1	0	0	0	4	87	20.8	0.7	166	4.9	220	232	122	4.2	5.9	13.53	41.19		10	0.9	0.64	1.657	23.6	29.1	0.86	44.5
313	0	61	0.811	0.753	-3.1	-1.9	4.6	1	0	1	0	4	97	15.8	0.9	166	4.6	171	112	102		6.3	16.61	27.87		9	1.07	0.89	3.523	22.2	30.6	0.89	37.9
314	0	57	1.08	0.777	-0.9	-1.7	3.9	1	0	1	0	4	79	12.2	0.6	157	3.9	219	125	140	1.2	7.3	14.65	45.67	91.58	7	0.84	0.8	1.683	20.4	29.1	0.85	35.2
315	0	57	1.013	0.784	-1.5	-1.6	3.9	1	0	0	0	4	92	13.9	0.7	189	3.9	200	63	133	7.2	7.5	19.55	11.9		7				21.6	34.9	0.91	37.2
316	0	56	1.271	0.897	0.6	-0.7	5.9	1	0	0	0	4	99	16.5	0.8	158	5.9	241	86	145	3.9	4.8	21.22	50.58	134.23	7	0.89	0.77	3.139	22.1	27.2	0.87	39.8
317	0	69	0.897	0.773	-2.4	-1.7	4.7	1	0	1	1	4	94	16.4	0.6	145	4.7	144	104	55	6.1	5.5	13.4	32.2		1	0.91		8.804	25.4	38.7	0.95	37.2
318	0	60	0.898	0.847	-2.4	-1.1	5.4	1	0	1	0	4	93	13.5	0.8	157	5.4	131	109	67	4.2	3	9.82	42.99		3				22.4	34.7	0.88	36.8
319	0	53	1.187	0.828	-0.1	-1.3	5.7	1	1	0	0	3	113	11.1	0.6	213	5.7	260	96	192						10				24.9	34.8	0.89	36.3
320	0	61	0.92	0.682	-2.2	-2.5	5.2	1	0	0	1	4	95	9.8	0.8	201	5.2	165	143	71	4.8	8.2	21.34	27.8		21				24.7	35.8	0.92	37.2
321	0	60	1.17	0.889	-0.2	-0.8	5.6	1	0	0	1	4					5.6							64.83		42	1.08	0.82	1.793
322	0	66	0.709		-2.6		4.4	1	0	1	0	4	106	13	0.8	170	4.4	172	76	67
323	0	62	0.941	0.811	-2.1	-1.4	3.5	1	0	0	1	4	86	13	0.7	185	3.5	149	76	71	8	7.1	24.88	28.26	89.76	2				20.5	35.2	0.91	35.2
324	0	56	1.668	1.035	3.8	0.5	4.3	1	0	0	0	4					4.3				12.1	184.5	24.87	24.97	122.09	11	1.04	0.82	1.676
325	0	64	1.041	0.916	-1.2	-0.5	4.5	1	0	0	1	4	100	19.4	0.6		4.5	305	62	190	3.2		26.96	18.98		11				23	33.7	0.86	36.7
326	0	60	1.052	0.885	-1.1	-0.8	3.8	1	0	1	0	4	101			40	3.8	217	55		2.6	3.2	12.32	50.22		12
327	0	46	1.29	1.05	0.8	0.6	3.7	1	1	0	0	2	139	14.4	0.5	48	3.7	157	94	96	8.6	4.1	9.68	23.54		119				23.9	35.9	0.87	33.5
328	0	59	1.477	0.869	2.3	-0.9	2.7	1	1	0	1	2	109	14.6	0.6		2.7	231	61	136	5.2	4.2	11.05			32				25.6	33.5	0.92	42.1

## Sheet: Sheet3
2
6
10
11
12
13
17
18
26
28
36
37
39
40
42
46
48
51
52
54
59
64
68
71
75
77
82
88
93
95
96
105
112
113
116
117
118
119
120
121
124
127
128
136
142
145
147
148
153
154
160
163
165
166
167
169
170
173
175
176
182
185
192
196
197
205
207
208
211
218
219
224
226
228
239
242
249
250
251
254
259
261
264
270
271
272
273
277
281
285
294
301
304
312
321
329
330

## Sheet: Sheet2
	f/u interval				HRT 제재	HRT 제형
	15				안젤릭	E+P low dose			HRT 제형	n	% (N=89)
	12								E only	28	31.5
	15				안젤릭	E+P low dose			E+P	43	48.3
	14				안젤릭	E+P low dose			tibolon	18	20.2
	14				리비알	tibolon			total HRT	89
	12				리비알	tibolon
	15				Premina	E only			68.5%는 E+P or tibolon
	12				안젤릭	E+P low dose			31.5%는 E only
	15				안젤릭	E+P low dose
	19				안젤릭	E+P low dose
	14				Progynova	E only
	20				리비알	tibolon
	19				안젤릭	E+P low dose
	18				안젤릭	E+P low dose
	12				Progynova	E only
	12				Progynova	E only			베쳇 진단받은 117번, thyroid op 197번 환자 제외하면
	12				Progynova	E only			HRT 제형	n	% (N=87)
	14				Premina	E only			E only	28	32.2
	17				Premina+Utrogestan -> angeliq으로 추후 변경	E+P			E+P	43	49.4
	14				안젤릭	E+P low dose			tibolon	16	18.4
	13				Progynova	E only			total HRT	87	100
	17				안젤릭	E+P low dose
	18				Progynova	E only
	14				리비알	tibolon
	13				안젤릭	E+P low dose
	14				안젤릭	E+P low dose
	9				리비알	tibolon
	13				안젤릭	E+P low dose
	16				Premina	E only
	13				Premina	E only
	12				안젤릭	E+P low dose
	17				Progynova	E only
	17
	12				리비알	tibolon
	13				리비알	tibolon
	17				리비알	tibolon
	13				Progynova	E only
	15				Progynova	E only
	12				안젤릭	E+P low dose
	15				안젤릭	E+P low dose
	9				progynova	E only
	12				안젤릭	E+P low dose
	12				premina	E only
	16				안젤릭	E+P low dose
	12				Progynova	E only
	14				안젤릭	E+P low dose
	19
	10				안젤릭	E+P low dose
	13				리비알	tibolon
	14				리비알	tibolon
	13
	17				premina	E only
	12				Progynova	E only
	15				안젤릭	E+P low dose
	15				premina	E only
	11				안젤릭	E+P low dose
	16				안젤릭	E+P low dose
	13				progynova	E only
	12				안젤릭	E+P low dose
	12				premina	E only
	11				안젤릭	E+P low dose
	14				Progynova	E only
	12
	10				Progynova	E only
	13				리비알	tibolon
	18				안젤릭	E+P low dose
	12				안젤릭	E+P low dose
	18				안젤릭	E+P low dose
	17				안젤릭	E+P low dose
	12				안젤릭	E+P low dose
	24				리비알	tibolon
	13				리비알	tibolon
	14				Progynova	E only
	17				premina	E only
	12				리비알	tibolon
	12				premina	E only
	12				안젤릭	E+P low dose
	15
	19				premina	E only
	17
	11				안젤릭	E+P low dose
	15				안젤릭	E+P low dose
	11				리비알	E+P low dose
	12				안젤릭	E+P low dose
	13				안젤릭	E+P low dose
	17
	19				안젤릭	E+P low dose
	11				안젤릭	E+P low dose
	13				리비알	tibolon
	11				안젤릭	E+P low dose
	9				premina	E only
	13				안젤릭	E+P low dose
	13				안젤릭	E+P low dose
	13				리비알	tibolon
	15				리비알	tibolon
	9				안젤릭	E+P low dose
	12				안젤릭	E+P low dose
	14
	12
	13
	12
	13
	13
	12
	16
	14
	15
	12
	13
	13
	14
	13
	16
	15
	14
	12
	14
	18
	14
	20
	13
	15
	16
	14
	13
	15
	14
	14
	14
	13
	12
	15
	12
	14
	20
	13
	14
	13
	18
	13
	11
	16
	24
	12
	15
	12
	18
	15
	13
	23
	22
	20
	20
	19
	19
	20
	22
	20
	17
	20
	19
	18
	16
	19
	17
	12
	18
	16
	14
	17
	16
	17
	15
	16
	15
	14
	13
	15
	12
	14
	13
	13
	12
	12
	12
	14
	14.5591
